# Supplementary material for: Genome-Wide Investigation of the Phospholipase C Gene Family in Zea mays
Source: Front Genet. 2021 Jan 12;11:611414. doi: 10.3389/fgene.2020.611414 (PMC7835795; doi:10.3389/fgene.2020.611414)
Supplement: Supplementary Table 2 — Synteny blocks of PLC genes between maize and two representative plant species. [file Table_3.XLS]

## Sheet: Zea mays-Arabidopsis
Supplementary Table S2 One-to-one orthologous relationships between Zea mays and other two plant species.
gene ID		gene name
gene1(maize)	gene2(rice)	gene1	gene2
Zm00001d034714	AT1G07230	ZmNPC1a	AtNPC1
Zm00001d028746	AT2G40116	ZmPI-PLC2	AtPI-PLC7
Zm00001d028746	AT5G58690	ZmPI-PLC2	AtPI-PLC5

## Sheet: Zea mays-Oryza sativa
gene ID		gene name
gene1(maize)	gene2(rice)	gene1	gene2
Zm00001d034714	LOC_Os03g61130	ZmNPC1a	OsNPC1
Zm00001d034875	LOC_Os03g63580	ZmNPC3	OsNPC4
Zm00001d007229	LOC_Os07g49330	ZmPI-PLC1	OsPI-PLC1
Zm00001d042057	LOC_Os01g72520	ZmNPC2	OsNPC2
Zm00001d040205	LOC_Os01g01190	ZmNPC5	OsNPC5
Zm00001d012924	LOC_Os03g61130	ZmNPC1b	OsNPC1
