# Supplementary material for: Genome-Wide Investigation of the Phospholipase C Gene Family in Zea mays
Source: Front Genet. 2021 Jan 12;11:611414. doi: 10.3389/fgene.2020.611414 (PMC7835795; doi:10.3389/fgene.2020.611414)
Supplement: Supplementary Table 3 — The ZmPLC genes list associated with agronomic traits in maize. The red mark indicates the significant value after Bonferroni correction (p < 0.05/n). [file Table_4.XLSX]

## Sheet: Sheet1
Gene Name (ID)	Trait	SNP	Chr	Pos	P £ 0.01
ZmPI-PLC1 (Zm00001d007229)	Ear height	chr2_225240057	2	225240057	8.6435e-05
	Ear leaf length	chr2_225212262	2	225212262	0.00877
	Ear length	chr2_225211499	2	225211499	0.0025
	Kerner number perrow	chr2_225212645	2	225212645	0.007
	Leaf number above ear	chr2_225240764	2	225240764	0.00058539
	Plant height	chr2_225210445	2	225210445	0.0008122
	Pollen shed	chr2_225239406	2	225239406	0.00651
	Tassel branch number	chr2_225211499	2	225211499	0.00322
ZmNPC1b (Zm00001d012924)	100 grain weight	chr5_2013599	5	2013599	0.00258
	Ear height	chr5_1958845	5	1958845	0.00038662
	Ear leaf length	chr5_1992660	5	1992660	0.0044
	Heading date	chr5_1993125	5	1993125	0.00141
	Leaf number above ear	chr5_2013599	5	2013599	0.00853
	Pollen shed	chr5_1993125	5	1993125	0.0092
	Silking time	chr5_1981247	5	1981247	0.00584
	Tassel branch number	chr5_1957017	5	1957017	0.00556
ZmPI-PLC3a (Zm00001d014903)	cob weight	chr5_67464058	5	67464058	0.00579
ZmPI-PLC3b (Zm00001d014906)	cob weight	chr5_67681060	5	67681060	0.00806
ZmNPC4 (Zm00001d032907)	Ear leaf width	chr1_242711613	1	242711613	0.0041
ZmNPC1a (Zm00001d034714)	Ear leaf length	chr1_300527427	1	300527427	0.00107
	Kerner number perrow	chr1_300523797	1	300523797	0.00258
	Pollen shed	chr1_300508210	1	300508210	0.00661
	Plant height	chr1_300527428	1	300527428	0.00884
ZmNPC3 (Zm00001d034875)	Ear leaf width	chr1_304507204	1	304507204	0.00089503
	Kerner number perrow	chr1_304506568	1	304506568	0.00694
ZmNPC5 (Zm00001d040205)	100 grain weight	chr3_32004152	3	32004152	0.00059048
	Ear length	chr3_32001721	3	32001721	0.00682
ZmNPC2 (Zm00001d042057)	Ear length	chr3_148976232	3	148976232	0.00069062
	Silking time	chr3_148972280	3	148972280	0.00136
	cob weight	chr3_148972013	3	148972013	0.00367
	100 grain weight	chr3_148972040	3	148972040	0.00576
	Planth eight	chr3_148928041	3	148928041	0.00781
	Pollen shed	chr3_148971997	3	148971997	0.00795
ZmPI-PLC4 (Zm00001d047447)	Heading date	chr9_130366867	9	130366867	0.0001682
	Pollen shed	chr9_130366867	9	130366867	0.00090033
	100 grain weight	chr9_130370336	9	130370336	0.00096091
	Silking time	chr9_130366867	9	130366867	0.00102
	Ear leaf width	chr9_130382431	9	130382431	0.0028
	Ear length	chr9_130337518	9	130337518	0.00337
	Leaf number above ear	chr9_130417026	9	130417026	0.00525
	cob weight	chr9_130416180	9	130416180	0.00691
	Kerner number perrow	chr9_130416981	9	130416981	0.008
	Ear leaf length	chr9_130337736	9	130337736	0.00917
	Ear height	chr9_130416275	9	130416275	0.0096
